# Supplementary material for: Investigation of Evolutionary History and Origin of the Tre1 Family Suggests a Role in Regulating Hemocytes Cells Infiltration of the Blood–Brain Barrier
Source: Insects. 2021 Sep 29;12(10):882. doi: 10.3390/insects12100882 (PMC8540695; doi:10.3390/insects12100882)
Supplement: Supplementary file 1 [file insects-12-00882-s001.zip]

Archive with 2 entries (2 files):
- suppl_files_2_adera.zip
- supp_file1_adera.zip
